# Supplementary material for: Clinical Assessment of Thermotherapy Applications during Hepatectomy and Laparotomy in Sturgeon (Acipenser ruthenus): Impact on Bioparameter Variations Based on Liver Condition
Source: Vet Sci. 2023 Dec 1;10(12):682. doi: 10.3390/vetsci10120682 (PMC10748359; doi:10.3390/vetsci10120682)
Supplement: Supplementary file 1 [file vetsci-10-00682-s001.zip]

Archive with 1 entries (1 files):
- vetsci-2686309-supplementary.pdf
